# Supplementary material for: Genome-scale metabolic model of Staphylococcus epidermidis ATCC 12228 matches in vitro conditions
Source: mSystems. 2025 May 21;10(6):e00418-25. doi: 10.1128/msystems.00418-25 (PMC12172418; doi:10.1128/msystems.00418-25)
Supplement: Table S1 — Media composition. [file msystems.00418-25-s0001.xlsx]

## Sheet: LB
Exchange Reaction BIGG ID	Flux Rate [mmol/gDw/h]
glc__D	10
h2o	10
h	10
leu__L	10
ala__L	10
cl	10
pi	10
ribflv	10
nh4	10
gly	10
ser__L	10
thr__L	10
arg__L	10
fe3	10
lys__L	10
asp__L	10
k	10
pro__L	10
ca2	10
mg2	10
mn2	10
cobalt2	10
zn2	10
cu2	10
o2	10
glu__L	10
fe2	10
gsn	10
h2s	10
his__L	10
hxan	10
ile__L	10
met__L	10
mobd	10
nac	10
uri	10
so4	10
val__L	10
thm	10
thymd	10
ura	10
na1	10
ni2	10
cys__L	10
phe__L	10
trp__L	10
tyr__L	10

## Sheet: AAM
Exchange Reaction BIGG ID	Flux Rate [mmol/gDw/h]
na1	0.0095
cl	12.522
k	3.14
mg2	1.3
so4	5.316
h2o	10
nh4	0.004
ca2	0.022
pi	0.14
fe2	0.006
mn2	0.01
cit	0.006
glc__D	0.005
arg__L	0.125
cys__L	0.08
leu__L	0.15
glu__L	0.25
pro__L	0.2
thr__L	0.15
val__L	0.15
phe__L	0.15
thm	0.002
btn	0.0001
h	0.14

## Sheet: AAM-
Exchange Reaction BIGG ID	Flux Rate [mmol/gDw/h]
na1	0.0095
cl	0.0345
k	3.14
mg2	1.3
so4	5.316
h2o	10
nh4	0.004
ca2	0.022
pi	0.14
fe2	0.006
mn2	0.01
cit	0.006
glc__D	0.005
cys__L	0.08
leu__L	0.15
pro__L	0.2
thm	0.002
h	0.14

## Sheet: SMM
S1 Table. Formulations of examined media compositions. Metabolites are described by BiGG 45 identifiers. The values were set as lower bounds for the respective reactions and carry the unit mmol/(gDW · h).
Exchange Reaction BIGG ID	Flux Rate [mmol/gDw/h]
na1	0.0095
cl	0.0345
k	3.14
mg2	1.3
so4	5.316
h2o	10
nh4	0.004
ca2	0.022
pi	0.14
fe2	0.006
mn2	0.01
glc__D	0.005
arg__L	0.125
cys__L	0.08
pro__L	0.2
thm	0.002
h	0.14
