# Supplementary material for: Genome-scale metabolic model of Staphylococcus epidermidis ATCC 12228 matches in vitro conditions
Source: mSystems. 2025 May 21;10(6):e00418-25. doi: 10.1128/msystems.00418-25 (PMC12172418; doi:10.1128/msystems.00418-25)
Supplement: Table S2 — Model changes. [file msystems.00418-25-s0002.xlsx]

## Sheet: Sheet1
S2 Table. Manually curated reactions added into the metabolic network during model validation. This table lists the genes and reactions added during model curation to align with experimental data. Each entry is documented with its corresponding ECO term, providing details on the type of evidence supporting the inclusion of these elements in the model.
Reaction BiGG ID	Action	ECO term	Genes
4PCP	Added	ECO:0000001
5CM2HMUDI	Added	ECO:0000001
ACOAD5f	Added	ECO:0000001
AGPAT120	Added	ECO:0000001
AHMMPS	Added	ECO:0000001
APH160	Added	ECO:0000001
CPGNabcpp	Added	ECO:0000001
CPGNR3	Added	ECO:0000001
CPGNtonex	Added	ECO:0000001
CPGNUtex	Added	ECO:0000001
CPGNUtpp	Added	ECO:0000001
CYSabcpp	Added	ECO:0000001
DARBtex	Added	ECO:0000001
DASYN120	Added	ECO:0000363	NP_764934_1
EAR100x	Added	ECO:0000001
EAR120x	Added	ECO:0000001
EAR160y	Added	ECO:0000001
EAR40x	Added	ECO:0000001
EAR60x	Added	ECO:0000001
EAR80x	Added	ECO:0000001
ECOAH5	Added	ECO:0000001
ENTERGLCT1	Added	ECO:0000001
ENTERGLCT2	Added	ECO:0000001
FACOAL120t2pp	Added	ECO:0000001
FDMO5_1	Added	ECO:0000001
FE3abc	Added	ECO:0000044	NP_763939_1
FEENTERabcpp	Added	ECO:0000001
FEENTERR3	Added	ECO:0000001
FEENTERtonex	Added	ECO:0000001
FEROXGFEabcpp	Added	ECO:0000001
FEROXGFER3	Added	ECO:0000001
FEROXGFEtonex	Added	ECO:0000001
FEROXGtex	Added	ECO:0000001
FEROXGtpp	Added	ECO:0000001
FFSD1r	Added	ECO:0000001
FUMtex	Added	ECO:0000001
G3PAT120	Added	ECO:0000251	NP_764459_1 or NP_764462_1
GALCTt2rpp	Added	ECO:0000363	NP_765611_1
GALCTtex	Added	ECO:0000001
GLCtex	Added	ECO:0000001
GLUFT	Added	ECO:0000001
GLYCTO1	Added	ECO:0000001
HISt2rpp	Added	ECO:0000001
HMPK4	Added	ECO:0000001
HOPNTAL3	Added	ECO:0000001
HPA3MO	Added	ECO:0000001
LALDO	Added	ECO:0000044	NP_765653_1
LCTStex	Added	ECO:0000001
LEUt4rpp	Added	ECO:0000001
LPLIPAL2E120	Added	ECO:0000363	NP_764535_1
LPLIPAL2E160	Added	ECO:0000251	NP_764535_1 or NP_764991_1
MECDPDH2	Added	ECO:0000001
METB1	Added	ECO:0000001
NACt	Added	ECO:0000001
NFORGLUAH	Added	ECO:0000001
NMNN	Added	ECO:0000001
PG160abcpp	Added	ECO:0000251	NP_763973_1 or NP_765105_1
PGPP160	Added	ECO:0000001
PIt7ipp	Added	ECO:0000001
POR_2	Added	ECO:0000001
PROt2rpp	Added	ECO:0000001
PSD120	Added	ECO:0000001
PSD160	Added	ECO:0000001
PSER_Lt6	Added	ECO:0000001
PSSA120	Added	ECO:0000001
PSSA160	Added	ECO:0000001
PUNP5	Added	ECO:0000001
RBTDG	Added	ECO:0000363	NP_764740_1
Rbtt2	Added	ECO:0000001
SALCHS4abcpp	Added	ECO:0000001
SALCHS4tex	Added	ECO:0000001
SPMDtex	Added	ECO:0000001
SPT_syn	Added	ECO:0000001
SULAabc	Added	ECO:0000001
THFAT	Added	ECO:0000001
THMDP	Added	ECO:0000001
UM3PL	Added	ECO:0000001
EX_arab__D_e	Added	ECO:0000001
EX_cpgn_e	Added	ECO:0000001
EX_cpgn_un_e	Added	ECO:0000001
EX_feenter_e	Added	ECO:0000001
EX_feroxGfe_e	Added	ECO:0000001
EX_feroxG_e	Added	ECO:0000001
EX_nac_e	Added	ECO:0000001
EX_pser__L_e	Added	ECO:0000001
EX_rbt_e	Added	ECO:0000001
EX_salchs4_e	Added	ECO:0000001
EX_sula_e	Added	ECO:0000001
SK_4crsol_c	Added	ECO:0000001
SK_5drib_c	Added	ECO:0000001
SK_bmocogdp_c	Added	ECO:0000001
SK_hemeO_c	Added	ECO:0000001
SK_hmfurn_c	Added	ECO:0000001
SK_lipopb_c	Added	ECO:0000001
SK_sheme_c	Added	ECO:0000001
DCYTD	Added	ECO:0000044	NP_764810_1
ASR2	Added	ECO:0000044	NP_764810_1
DBTS	Added	ECO:0000044	NP_763734_1
AMAOTr	Added	ECO:0000044	NP_763735_1
AOXSr	Added	ECO:0000363	NP_763736_1
CHCOAL	Added	ECO:0000044	NP_763737_1
G3PCT	Added	ECO:0000363	NP_763970_1
CCGC	Added	ECO:0000044	NP_764042_1
GLYCK2	Added	ECO:0000044	NP_764079_1
UAAGLS2	Added	ECO:0000044	NP_764273_1
SEPHCHCS	Added	ECO:0000044	NP_764299_1
SHCHCS3	Added	ECO:0000044	NP_764300_1
UAGPT2	Added	ECO:0000044	NP_764665_1
CAT	Added	ECO:0000044	NP_764571_1
OPAH	Added	ECO:0000251	NP_764842_1
NAMNPP	Added	ECO:0000044	NP_765152_1
UAG2E	Added	ECO:0000251	NP_765263_1
CTPS2	Added	ECO:0000044	NP_765280_1
PUNP8	Added	ECO:0000044	NP_765292_1
NTRIR2x	Added	ECO:0000251	NP_765532_1 and NP_765533_1
DHORDfum	Added	ECO:0000044	NP_765687_1
GLUSy	Added	ECO:0000251	NP_765866_1 and NP_765867_1
FMNRx2	Added	ECO:0000251	NP_765910_1
MHPGLUT	Added	ECO:0000044	NP_765937_1
PUTA3	Added	ECO:0000044	NP_765671_1
KARA1	Added	ECO:0000044	NP_765212_1
SPODM	Added	ECO:0000039	NP_764795_1
FTHFCL	Added	ECO:0000044	NP_764791_1
Cuabc	Added	ECO:0000251	KAB1898137 or KAB1896992 or KAB1899401
MTHFR2	Added	ECO:0000363	NP_765936_1
MTHFR3	Added	ECO:0000363	NP_765936_1
SERTRS	Added	ECO:0000044	NP_763562_1
PTRCAT1	Added	ECO:0000251	NP_763581_1 or NP_763601_1
SPMDAT1	Added	ECO:0000251	NP_763581_1 or NP_763601_1
ARGDI	Added	ECO:0000044	NP_763661_1
CDGS	Added	ECO:0000363	NP_763670_1
MOX	Added	ECO:0000251	NP_763712_1 or NP_763821_1
DMALRED	Added	ECO:0000044	NP_763821_1
ALCD22_L	Added	ECO:0000363	NP_763790_1
GLUTRS_Gln	Added	ECO:0000044	NP_763845_1
3OAR140	Added	ECO:0000251	NP_763879_1
3OAR160	Added	ECO:0000251	NP_763879_1
3OAR180	Added	ECO:0000251	NP_763879_1
PGPAGT	Added	ECO:0000363	NP_763887_1
PENAM	Added	ECO:0000044	NP_763905_1
PTA2	Added	ECO:0000044	NP_763914_1
ARGTRS	Added	ECO:0000044	NP_763935_1
PTHPS	Added	ECO:0000044	NP_764041_1
CPH4S	Added	ECO:0000044	NP_764041_1
MEGLYXYLAMH	Added	ECO:0000251	NP_764119_1 or NP_765883_1
LIDOAMH	Added	ECO:0000251	NP_764119_1 or NP_765883_1
TRPTRS	Added	ECO:0000044	NP_764240_1
AMAA	Added	ECO:0000251	NP_765874_1 or NP_764305_1 or NP_764868_1
PHETRS	Added	ECO:0000251	NP_764386_1 and NP_764387_1
PAPPT1	Added	ECO:0000044	NP_764412_1
PAPPT2	Added	ECO:0000044	NP_764412_1
ILETRS	Added	ECO:0000044	NP_764423_1
GLUN	Added	ECO:0000044	NP_764434_1
5FLURAPRT	Added	ECO:0000044	NP_764436_1
GK2	Added	ECO:0000044	NP_764440_1
FMETTRS	Added	ECO:0000044	NP_764446_1
PROTRS	Added	ECO:0000044	NP_764494_1
TRPS2	Added	ECO:0000044	NP_764609_1
TRPS3	Added	ECO:0000044	NP_764609_1
UAGPT1	Added	ECO:0000044	NP_764665_1
ASNTRS	Added	ECO:0000044	NP_764697_1
NDPK10	Added	ECO:0000251	NP_764711_1
URFGTT	Added	ECO:0000044	NP_764713_1
ADPRDP	Added	ECO:0000044	NP_764738_1
GLYCL	Added	ECO:0000044	NP_764777_1
FOMETRi	Added	ECO:0000044	NP_764777_1
GLYTRS	Added	ECO:0000044	NP_764807_1
ALATRS	Added	ECO:0000044	NP_764856_1
ASPTRS	Added	ECO:0000044	NP_764866_1
HISTRS	Added	ECO:0000044	NP_764867_1
VALTRS	Added	ECO:0000044	NP_764894_1
THRTRS	Added	ECO:0000044	NP_764912_1
TYRTRS	Added	ECO:0000044	NP_764961_1
LEUTRS	Added	ECO:0000251	NP_764986_1
UPPDC2	Added	ECO:0000251	NP_765068_1
DAGK160	Added	ECO:0000044	NP_765138_1
ASNTRAT	Added	ECO:0000251	NP_765139_1 and NP_765140_1 and NP_765141_1
GLNTRAT	Added	ECO:0000251	NP_765139_1 and NP_765140_1 and NP_765141_1
BLACT	Added	ECO:0000044	NP_765163_1
OGMEACPD	Added	ECO:0000044	NP_765252_1
GLUNpp	Added	ECO:0000044	NP_765280_1
PUNP3	Added	ECO:0000044	NP_765292_1
PUNP4	Added	ECO:0000044	NP_765292_1
PUNP7	Added	ECO:0000044	NP_765292_1
PNP	Added	ECO:0000044	NP_765292_1
NP1	Added	ECO:0000044	NP_765292_1
FGLU	Added	ECO:0000044	NP_765462_1
GDPDPK	Added	ECO:0000363	NP_765607_1
2DHPFALDL	Added	ECO:0000044	NP_765730_1
PYDXS	Added	ECO:0000044	NP_765817_1
LYSTRS	Added	ECO:0000044	NP_765821_1
UDPACGLP	Added	ECO:0000044	NP_765839_1
METTRS	Added	ECO:0000044	NP_765848_1
SPMDAT2	Added	ECO:0000363	NP_765858_1
GMPS	Added	ECO:0000044	NP_765902_1
ALDD31	Added	ECO:0000251	KAB1899567.1 or KAB1899000.1
LIPATPT	Added	ECO:0000251	KAB1899061.1
ACODA	Added	ECO:0000251	NP_765590_1
EX_na1_e	Added	ECO:0000001
EX_ni2_e	Added	ECO:0000001
BTNt	Added	ECO:0000251	NP_765411_1 and NP_764328_1 and NP_765350_1 and NP_765349_1
EX_btn_e	Added	ECO:0000001
CYSabc	Added	ECO:0000363	NP_765559
CYSt2r	Added	ECO:0000044	NP_763564
PHEabc	Added	ECO:0000363	NP_765559
PHEt2r	Added	ECO:0000044	NP_763564
EX_phe__L_e	Added	ECO:0000001
ASNabc	Added	ECO:0000363	NP_765559
ASNt2r	Added	ECO:0000044	NP_763564
EX_asn__L_e	Added	ECO:0000001
TRPabc	Added	ECO:0000363	NP_765559
TRPt2r	Added	ECO:0000044	NP_763564
EX_trp__L_e	Added	ECO:0000001
TYRabc	Added	ECO:0000363	NP_765559
TYRt2r	Added	ECO:0000044	NP_763564
EX_tyr__L_e	Added	ECO:0000001
2AGPEAT160	Removed
3HAACOAT120	Removed
4HOXPACMOF	Removed
ACODA_1	Removed
AHSERL2	Removed
AMPMS2	Removed
APG3PAT160	Removed
ARBTNabcpp	Removed
ARBTNR3	Removed
ARBTNtex	Removed
ARBTNtonex	Removed
ARBTNtpp	Removed
CELBpts	Removed
CITL	Removed
CITt3pp	Removed
CITt7	Removed
CITt7pp	Removed
CMHMI	Removed
CYStex	Removed
DARBabcpp	Removed
DDCAt2pp	Removed
EAR100y	Removed
EAR120y	Removed
EAR160x	Removed
EAR40y	Removed
EAR60y	Removed
EAR80y	Removed
ETHSabc	Removed
FDMO1	Removed
FECRMabcpp	Removed
FECRMR3	Removed
FECRMtonex	Removed
FECRMUtex	Removed
FECRMUtpp	Removed
GALKr	Removed
GALt2pp	Removed
GAMpts	Removed
HIStex	Removed
HMPK3	Removed
HOPNTAL	Removed
INSt2	Removed
LACZpp	Removed
LEUtex	Removed
MANpts	Removed
MECDPDH_syn	Removed
METOX1s	Removed
METSOXR1	Removed
MNLpts	Removed
NADFADOR	Removed
NAtex	Removed
NMNDA	Removed
NTP1	Removed
ORNTAC_1	Removed
PGP160abcpp	Removed
PGPP160pp	Removed
PIuabcpp	Removed
PROtex	Removed
PSP_L	Removed
PYDXPP	Removed
RHACOAR120	Removed
SHCHD2_1	Removed
SHCHF_2	Removed
SPMDt3pp	Removed
SPS	Removed
SPTc	Removed
SULR_1	Removed
TARTRt7	Removed
TARTRt7pp	Removed
TARTRtex	Removed
TETDHpp2	Removed
TETtex	Removed
THRt2pp	Removed
THRt4pp	Removed
TMK	Removed
TRE6PH	Removed
TSULabcpp	Removed
UGLT	Removed
UM4PCP	Removed
UM4PL	Removed
UPP3MT_2	Removed
EX_ins_e	Removed
EX_arbtn_e	Removed
EX_arbtn_fe3_e	Removed
EX_eths_e	Removed
EX_fecrm_e	Removed
EX_fecrm_un_e	Removed
EX_tartr__L_e	Removed
EX_tet_e	Removed
sink_4crsol_c	Removed
sink_5drib_c	Removed
sink_aacald_c	Removed
sink_bmocogdp_c	Removed
sink_hemeO_c	Removed
sink_hmfurn_c	Removed
sink_lipopb_c	Removed
sink_sheme_c	Removed
